# Supplementary material for: The Memory of the Heart
Source: J Cardiovasc Dev Dis. 2018 Nov 11;5(4):55. doi: 10.3390/jcdd5040055 (PMC6306787; doi:10.3390/jcdd5040055)
Supplement: Supplementary file 1 [file jcdd-05-00055-s001.zip]

Archive with 3 entries (3 files):
- Video S1_echo flow.mp4
- Video S2_torsion.MPG
- Video S3_kiss.mp4
